# Supplementary material for: Endoprosthetic Reconstruction in Ewing’s Sarcoma Patients: A Systematic Review of Postoperative Complications and Functional Outcomes
Source: J Clin Med. 2022 Aug 8;11(15):4612. doi: 10.3390/jcm11154612 (PMC9370018; doi:10.3390/jcm11154612)
Supplement: Supplementary file 1 [file jcm-11-04612-s001.zip]

Archive with 1 entries (1 files):
- jcm-1833726-supplementary.pdf
